# Supplementary material for: Performance and quality of eggs of laying hens fed with Moringa Oleifera leaf flour
Source: PLoS One. 2024 Dec 31;19(12):e0314905. doi: 10.1371/journal.pone.0314905 (PMC11687879; doi:10.1371/journal.pone.0314905)
Supplement: S1 File — (XLSX) [file pone.0314905.s001.xlsx]

## Sheet: Planilha1
			Haugh		Yolk color
			Moringa %	Mean	Moringa %	Mean
			1.5	81.84	1.5	5.75
			3.0	80.09	3.0	6.62
			4.5	78.69	4.5	7.05
			6.0	79.68	6.0	7.54	1.5	3	4.5	6
							81.84	80.09	78.69	79.68
							1.5	3	4.5	6
							5.75	6.62	7.05	7.54
